# Supplementary material for: Kindness: Definitions and a pilot study for the development of a kindness scale in healthcare
Source: PLoS One. 2023 Jul 19;18(7):e0288766. doi: 10.1371/journal.pone.0288766 (PMC10355430; doi:10.1371/journal.pone.0288766)
Supplement: S1 Data — (CSV) [file pone.0288766.s003.csv]

Q3.1	Q3.2	Q3.3	Q3.4	Q3.4_6_TEXT	Q4.1	Q4.2	Q4.3	Q4.4	Q4.5	Q4.6	Q4.7	Q4.8	Q4.9	Q4.10
Department or clinic the visit is being conducted in	Age	Gender	Ethnicity/Race - Selected Choice	Ethnicity/Race - Other: - Text	The doctor greeted me with a smile	The doctor made eye contact with me while talking to me	The doctor asked about what was happening in my daily life	The doctor dismissed my concerns too easily	The doctor listened carefully to me	The doctor seemed interested in me	The doctor was kind	I felt better after talking with the doctor	The doctor made me feel at ease	I trusted the doctor
{"ImportId":"QID16_TEXT"}	{"ImportId":"QID13_TEXT"}	{"ImportId":"QID14"}	{"ImportId":"QID15"}	{"ImportId":"QID15_6_TEXT"}	{"ImportId":"QID1"}	{"ImportId":"QID4"}	{"ImportId":"QID3"}	{"ImportId":"QID6"}	{"ImportId":"QID7"}	{"ImportId":"QID5"}	{"ImportId":"QID8"}	{"ImportId":"QID9"}	{"ImportId":"QID10"}	{"ImportId":"QID11"}
Obgyn	37	2	2		5	5	5	4	5	5	5	5	5	5
Obgyn	30	2	1		5	5	5	1	5	5	5	5	5	5
Obgyn	30	2	2		5	5	5	1	5	5	5	5	5	5
Obgyn	39	2	1		5	5	5	1	5	5	5	5	5	5
Obgyn	28	2	1		5	5	5	1	5	5	5	5	5	5
Obgyn	38	2	1		5	5	5	1	5	5	5	5	5	5
Obgyn	36	2	2		5	5	5	5	5	5	5	5	5	5
Obgyn	24	2	1		4	5	4	2	4	4	4	4	4	5
Neuro	98	1	1		5	5	5	1	5	5	5	5	5	5
Neuro	81	1	1		5	5	5	1	5	5	5	5	5	5
Neuro	82	1	1		5	5	3	1	5	5	5	3	2	5
Primary care	50	2	1		5	5	5	1	5	5	5	5	5	5
Primary care	36	2	4		5	5	5	5	5	5	5	5	5	5
Primary care	78	2	1		5	5	5	1	5	5	5	5	5	5
Primary care	63	2	1		5	5	5	1	5	5	5	5	5	5
Primary care	70	2	1		5	5	5	1	5	5	5	5	5	5
Primary care	66	1	1		5	5	5	1	5	5	5	5	5	5
Primary care	71	1	1		5	5	5	1	5	5	5	5	5	5
Primary care	70	2	1		5	5	5	1	5	5	5	5	5	5
Primary care	58	2	1		5	5	4	1	5	5	5	3	4	5
Primary care	51	1	1		5	5	5	1	5	5	5	5	4	5
Primary care	49	1	4		5	5	5	1	5	5	5	5	5	5
Primary care	66	1	2		5	5	5	5	5	5	5	5	5	5
Primary care	83	2	1		5	5	5	4	5	5	5	5	5	5
Primary care	61	2	1		5	5	5	1	5	5	5	5	5	5
Primary care	76	1	1		1	5	5	1	5	5	5	5	5	5
Primary care	57	1	1		5	5	5	1	5	5	5	5	5	5
Primary care	74	2	1		5	5	5	1	5	5	5	5	5	5
Primary care	71	2	1		5	5	5	1	5	5	5	5	5	5
Primary care	73	1	2		5	5	5	1	5	5	5	5	5	5
Primary care	83	2	1		5	5	5	1	5	5	5	5	5	5
Primary care	68	2	1		4	5	4	1	5	5	5	5	5	5
Primary care	78	1	1		5	5	5	1	5	5	5	5	5	5
Primary care	43	1	1		5	5	4	1	4	5	5	3	5	5
Primary care	78	2	1		5	5	5	1	5	5	5	5	5	5
Primary care	64	2	1		5	5	5	1	5	5	5	5	5	5
Primary care	61	2	1		5	5	5	3	4	5	5	5	3	5
Primary care	80	2	1		5	5	4	1	4	5	5	4	3	5
Primary care	66	1	1		5	5	5	1	5	5	5	3	4	5
Primary care	68	2	1		5	5	5	1	5	5	5	5	5	5
Primary care	71	2	1		5	5	5	1	5	5	5	5	5	5
Primary care	88	2	1		5	5	5	1	5	5	5	5	5	5
Primary care	76	2	1		5	5	5	5	5	5	5	5	5	5
Primary care	74	2	1		5	5	5	1	5	5	5	5	5	5
Primary care	76	1	1		5	5	5	1	5	5	5	5	5	5
